# Supplementary material for: Evaluation of Smallpox Vaccination Coverage and Attitude towards Monkeypox Vaccination among Healthcare Workers in an Italian University Hospital
Source: Vaccines (Basel). 2023 Nov 22;11(12):1741. doi: 10.3390/vaccines11121741 (PMC10747083; doi:10.3390/vaccines11121741)
Supplement: Supplementary file 1 [file vaccines-11-01741-s001.zip]

Archive with 1 entries (1 files):
- vaccines-2611935-supplementary.pdf
